# Supplementary material for: Characterization of Various Titanium-Dioxide-Based Catalysts Regarding Photocatalytic Mineralization of Carbamazepine also Combined with Ozonation
Source: Molecules. 2022 Nov 19;27(22):8041. doi: 10.3390/molecules27228041 (PMC9697621; doi:10.3390/molecules27228041)
Supplement: Supplementary file 1 [file molecules-27-08041-s001.zip]

Archive with 1 entries (1 files):
- molecules-2018034-supplementary.pdf
